# Supplementary material for: Seasonal variation in species composition, deltamethrin susceptibility, and kdr mutations in anopheles mosquitoes in Northwest Ethiopia
Source: PLoS One. 2026 Jun 5;21(6):e0350942. doi: 10.1371/journal.pone.0350942 (PMC13240861; doi:10.1371/journal.pone.0350942)
Supplement: S1 Data — Underlying data for all reported findings, including site-specific collection records, species composition, and the distribution of knockdown resistance (kdr) alleles among different mosquito groups. (XLSX) [file pone.0350942.s005.xlsx]

## Sheet: Row Data
	Site	Season	Mosquito_groups	lab_Id	Species	kdr_west_genotype	kdr_east _genotype
	Maksegnit	Season 1 (Rainy)	Wild	L_001	An. arabiensis	RS	RS
	Maksegnit	Season 1 (Rainy)	Wild	L_002	An. arabiensis	RS	RS
	Maksegnit	Season 1 (Rainy)	Wild	L_003	An. arabiensis	RS	RS
	Maksegnit	Season 1 (Rainy)	Wild	L_004	An. arabiensis	RS	SS
	Maksegnit	Season 1 (Rainy)	Wild	L_005	An. arabiensis	RS	SS
	Maksegnit	Season 1 (Rainy)	Wild	L_006	An. arabiensis	RS	SS
	Maksegnit	Season 1 (Rainy)	Wild	L_007	An. arabiensis	RS	SS
	Maksegnit	Season 1 (Rainy)	Wild	L_008	An. arabiensis	RS	SS
	Maksegnit	Season 1 (Rainy)	Wild	L_009	An. arabiensis	RS	SS
	Maksegnit	Season 1 (Rainy)	Wild	L_010	An. arabiensis	RS	SS
	Maksegnit	Season 1 (Rainy)	Wild	L_011	An. arabiensis	RS	SS
	Maksegnit	Season 1 (Rainy)	Wild	L_012	An. arabiensis	RS	SS
	Maksegnit	Season 1 (Rainy)	Wild	L_013	An. arabiensis	RS	RS
	Maksegnit	Season 1 (Rainy)	Wild	L_014	An. arabiensis	RS	RS
	Maksegnit	Season 1 (Rainy)	Wild	L_015	An. pharoensis	RS	RS
	Maksegnit	Season 1 (Rainy)	Wild	L_016	An. arabiensis	RS	RS
	Maksegnit	Season 1 (Rainy)	Wild	L_017	An. arabiensis	RS	RS
	Maksegnit	Season 1 (Rainy)	Wild	L_018	An. arabiensis	RS	RS
	Maksegnit	Season 1 (Rainy)	Wild	L_019	An. arabiensis	RS	SS
	Maksegnit	Season 1 (Rainy)	Wild	L_020	An. arabiensis	RS	RS
	Maksegnit	Season 1 (Rainy)	Wild	L_021	An. arabiensis	RS	RS
	Maksegnit	Season 1 (Rainy)	Wild	L_022	An. arabiensis	RS	SS
	Maksegnit	Season 1 (Rainy)	Wild	L_023	An. arabiensis	RS	SS
	Maksegnit	Season 1 (Rainy)	Wild	L_024	An. arabiensis	RS	SS
	Maksegnit	Season 1 (Rainy)	Wild	L_025	An. arabiensis	RS	RS
	Maksegnit	Season 1 (Rainy)	Wild	L_026	An. arabiensis	RS	RS
	Maksegnit	Season 1 (Rainy)	Wild	L_027	An. arabiensis	RS	RS
	Maksegnit	Season 1 (Rainy)	Wild	L_028	An. arabiensis	RS	SS
	Maksegnit	Season 1 (Rainy)	Wild	L_029	An. arabiensis	RS	SS
	Maksegnit	Season 1 (Rainy)	Wild	L_030	An. arabiensis	RS	SS
	Maksegnit	Season 1 (Rainy)	Wild	L_031	An. arabiensis	RS	SS
	Maksegnit	Season 1 (Rainy)	Wild	L_032	An. arabiensis	RS	SS
	Maksegnit	Season 1 (Rainy)	Wild	L_033	An. arabiensis	RS	SS
	Maksegnit	Season 1 (Rainy)	Wild	L_034	An. arabiensis	RS	SS
	Maksegnit	Season 1 (Rainy)	Wild	L_035	An. arabiensis	RS	SS
	Maksegnit	Season 1 (Rainy)	Wild	L_036	An. arabiensis	RS	SS
	Maksegnit	Season 1 (Rainy)	Wild	L_037	An. arabiensis	RS	SS
	Maksegnit	Season 1 (Rainy)	Wild	L_038	An. arabiensis	RS	SS
	Maksegnit	Season 1 (Rainy)	Wild	L_039	An. arabiensis	RS	SS
	Maksegnit	Season 1 (Rainy)	Wild	L_040	An. arabiensis	RS	SS
	Maksegnit	Season 1 (Rainy)	Susceptible	L_041	An. arabiensis	RS	SS
	Maksegnit	Season 1 (Rainy)	Susceptible	L_042	An. arabiensis	RS	SS
	Maksegnit	Season 1 (Rainy)	Susceptible	L_043	An. arabiensis	RS	SS
	Maksegnit	Season 1 (Rainy)	Susceptible	L_044	An. pharoensis	RS	RS
	Maksegnit	Season 1 (Rainy)	Susceptible	L_045	An. arabiensis	RS	RS
	Maksegnit	Season 1 (Rainy)	Susceptible	L_046	An. arabiensis	RS	SS
	Maksegnit	Season 1 (Rainy)	Susceptible	L_047	An. arabiensis	RS	SS
	Maksegnit	Season 1 (Rainy)	Susceptible	L_048	An. arabiensis	RS	RS
	Maksegnit	Season 1 (Rainy)	Susceptible	L_049	An. arabiensis	RS	SS
	Maksegnit	Season 1 (Rainy)	Susceptible	L_050	An. pharoensis	RS	RS
	Maksegnit	Season 1 (Rainy)	Susceptible	L_051	An. pharoensis	RS	SS
	Maksegnit	Season 1 (Rainy)	Susceptible	L_052	An. arabiensis	RS	SS
	Maksegnit	Season 1 (Rainy)	Susceptible	L_053	An. arabiensis	RS	SS
	Maksegnit	Season 1 (Rainy)	Susceptible	L_054	An. arabiensis	RS	RS
	Maksegnit	Season 1 (Rainy)	Susceptible	L_055	An. arabiensis	RS	RS
	Maksegnit	Season 1 (Rainy)	Susceptible	L_056	An. arabiensis	NA	RS
	Maksegnit	Season 1 (Rainy)	Susceptible	L_057	An. arabiensis	RS	SS
	Maksegnit	Season 1 (Rainy)	Susceptible	L_058	An. arabiensis	RS	SS
	Maksegnit	Season 1 (Rainy)	Susceptible	L_059	An. pharoensis	RS	SS
	Maksegnit	Season 1 (Rainy)	Susceptible	L_060	An. pharoensis	RS	SS
	Maksegnit	Season 1 (Rainy)	Susceptible	L_061	An. arabiensis	RS	SS
	Maksegnit	Season 1 (Rainy)	Susceptible	L_062	An. arabiensis	RS	SS
	Maksegnit	Season 1 (Rainy)	Susceptible	L_063	An. arabiensis	RS	SS
	Maksegnit	Season 1 (Rainy)	Susceptible	L_064	An. arabiensis	SS	SS
	Maksegnit	Season 1 (Rainy)	Susceptible	L_065	An. arabiensis	RS	SS
	Maksegnit	Season 1 (Rainy)	Susceptible	L_066	An. pharoensis	RS	SS
	Maksegnit	Season 1 (Rainy)	Susceptible	L_067	An. arabiensis	RS	SS
	Maksegnit	Season 1 (Rainy)	Susceptible	L_068	An. arabiensis	RS	SS
	Maksegnit	Season 1 (Rainy)	Susceptible	L_069	An. arabiensis	RS	SS
	Maksegnit	Season 1 (Rainy)	Susceptible	L_070	An. arabiensis	RS	SS
	Maksegnit	Season 1 (Rainy)	Susceptible	L_071	An. arabiensis	RS	SS
	Maksegnit	Season 1 (Rainy)	Susceptible	L_072	An. arabiensis	RS	SS
	Maksegnit	Season 1 (Rainy)	Susceptible	L_073	An. arabiensis	RS	SS
	Maksegnit	Season 1 (Rainy)	Susceptible	L_074	An. pharoensis	RS	SS
	Maksegnit	Season 1 (Rainy)	Susceptible	L_075	An. arabiensis	RS	SS
	Maksegnit	Season 1 (Rainy)	Susceptible	L_076	An. arabiensis	RS	SS
	Maksegnit	Season 1 (Rainy)	Susceptible	L_077	An. arabiensis	RS	SS
	Maksegnit	Season 1 (Rainy)	Susceptible	L_078	An. arabiensis	RS	SS
	Maksegnit	Season 1 (Rainy)	Susceptible	L_079	An. arabiensis	RR	SS
	Maksegnit	Season 1 (Rainy)	Susceptible	L_080	An. arabiensis	SS	SS
	Maksegnit	Season 1 (Rainy)	Resistant	L_081	An. arabiensis	RR	NA
	Maksegnit	Season 1 (Rainy)	Resistant	L_082	An. arabiensis	RS	SS
	Maksegnit	Season 1 (Rainy)	Resistant	L_083	An. arabiensis	RR	NA
	Maksegnit	Season 1 (Rainy)	Resistant	L_084	An. arabiensis	RS	SS
	Maksegnit	Season 1 (Rainy)	Resistant	L_085	An. arabiensis	RR	SS
	Maksegnit	Season 1 (Rainy)	Resistant	L_086	An. arabiensis	RS	NA
	Maksegnit	Season 1 (Rainy)	Resistant	L_087	An. arabiensis	RR	RR
	Maksegnit	Season 1 (Rainy)	Resistant	L_088	An. arabiensis	RR	SS
	Maksegnit	Season 1 (Rainy)	Resistant	L_089	An. arabiensis	RR	SS
	Maksegnit	Season 1 (Rainy)	Resistant	L_090	An. arabiensis	RR	SS
	Maksegnit	Season 1 (Rainy)	Resistant	L_091	An. arabiensis	RR	RR
	Maksegnit	Season 1 (Rainy)	Resistant	L_092	An. arabiensis	RR	RR
	Maksegnit	Season 1 (Rainy)	Resistant	L_093	An. arabiensis	RR	SS
	Maksegnit	Season 1 (Rainy)	Resistant	L_094	An. arabiensis	RR	SS
	Maksegnit	Season 1 (Rainy)	Resistant	L_095	An. arabiensis	RR	RR
	Maksegnit	Season 1 (Rainy)	Resistant	L_096	An. arabiensis	RR	RS
	Maksegnit	Season 1 (Rainy)	Resistant	L_097	An. arabiensis	RR	RR
	Maksegnit	Season 1 (Rainy)	Resistant	L_098	An. arabiensis	RS	RR
	Maksegnit	Season 1 (Rainy)	Resistant	L_099	An. arabiensis	RR	RR
	Maksegnit	Season 1 (Rainy)	Resistant	L_100	An. arabiensis	RR	SS
	Maksegnit	Season 1 (Rainy)	Resistant	L_101	An. arabiensis	RR	SS
	Maksegnit	Season 1 (Rainy)	Resistant	L_102	An. arabiensis	RS	SS
	Maksegnit	Season 1 (Rainy)	Resistant	L_103	An. arabiensis	RR	RS
	Maksegnit	Season 1 (Rainy)	Resistant	L_104	An. arabiensis	RR	RR
	Maksegnit	Season 1 (Rainy)	Resistant	L_105	An. arabiensis	SS	RR
	Maksegnit	Season 1 (Rainy)	Resistant	L_106	An. arabiensis	RR	RS
	Maksegnit	Season 1 (Rainy)	Resistant	L_107	An. arabiensis	RR	RR
	Maksegnit	Season 1 (Rainy)	Resistant	L_108	An. arabiensis	SS	RS
	Maksegnit	Season 1 (Rainy)	Resistant	L_109	An. arabiensis	RR	RR
	Maksegnit	Season 1 (Rainy)	Resistant	L_110	An. arabiensis	RR	RS
	Maksegnit	Season 1 (Rainy)	Resistant	L_111	An. arabiensis	RR	RR
	Maksegnit	Season 1 (Rainy)	Resistant	L_112	An. arabiensis	RR	RR
	Maksegnit	Season 1 (Rainy)	Resistant	L_113	An. arabiensis	RR	RS
	Maksegnit	Season 1 (Rainy)	Resistant	L_114	An. arabiensis	RR	RR
	Maksegnit	Season 1 (Rainy)	Resistant	L_115	An. arabiensis	RS	RR
	Maksegnit	Season 1 (Rainy)	Resistant	L_116	An. arabiensis	RR	RS
	Maksegnit	Season 1 (Rainy)	Resistant	L_117	An. pharoensis	RR	RR
	Maksegnit	Season 1 (Rainy)	Resistant	L_118	An. arabiensis	RS	RR
	Maksegnit	Season 1 (Rainy)	Resistant	L_119	An. arabiensis	RR	RR
	Maksegnit	Season 1 (Rainy)	Resistant	L_120	An. arabiensis	RR	RR
	Maksegnit	Season 2 (After Rainy)	Wild	L_121	An. arabiensis	SS	RR
	Maksegnit	Season 2 (After Rainy)	Wild	L_122	An. arabiensis	RS	SS
	Maksegnit	Season 2 (After Rainy)	Wild	L_123	An. arabiensis	RS	SS
	Maksegnit	Season 2 (After Rainy)	Wild	L_124	An. arabiensis	RS	SS
	Maksegnit	Season 2 (After Rainy)	Wild	L_125	An. arabiensis	RR	RR
	Maksegnit	Season 2 (After Rainy)	Wild	L_126	An. arabiensis	RS	RR
	Maksegnit	Season 2 (After Rainy)	Wild	L_127	An. arabiensis	RS	SS
	Maksegnit	Season 2 (After Rainy)	Wild	L_128	An. arabiensis	RR	SS
	Maksegnit	Season 2 (After Rainy)	Wild	L_129	An. arabiensis	RS	RS
	Maksegnit	Season 2 (After Rainy)	Wild	L_130	An. arabiensis	SS	RS
	Maksegnit	Season 2 (After Rainy)	Wild	L_131	An. arabiensis	RS	RS
	Maksegnit	Season 2 (After Rainy)	Wild	L_132	An. arabiensis	SS	RS
	Maksegnit	Season 2 (After Rainy)	Wild	L_133	An. arabiensis	RS	SS
	Maksegnit	Season 2 (After Rainy)	Wild	L_134	An. arabiensis	RS	SS
	Maksegnit	Season 2 (After Rainy)	Wild	L_135	An. arabiensis	RS	SS
	Maksegnit	Season 2 (After Rainy)	Wild	L_136	An. arabiensis	RS	SS
	Maksegnit	Season 2 (After Rainy)	Wild	L_137	An. arabiensis	RS	SS
	Maksegnit	Season 2 (After Rainy)	Wild	L_138	An. arabiensis	SS	SS
	Maksegnit	Season 2 (After Rainy)	Wild	L_139	An. arabiensis	RS	SS
	Maksegnit	Season 2 (After Rainy)	Wild	L_140	An. arabiensis	RR	SS
	Maksegnit	Season 2 (After Rainy)	Wild	L_141	An. arabiensis	RS	SS
	Maksegnit	Season 2 (After Rainy)	Wild	L_142	An. arabiensis	RS	SS
	Maksegnit	Season 2 (After Rainy)	Wild	L_143	An. arabiensis	RR	SS
	Maksegnit	Season 2 (After Rainy)	Wild	L_144	An. pharoensis	SS	SS
	Maksegnit	Season 2 (After Rainy)	Wild	L_145	An. arabiensis	RS	SS
	Maksegnit	Season 2 (After Rainy)	Wild	L_146	An. arabiensis	RR	SS
	Maksegnit	Season 2 (After Rainy)	Wild	L_147	An. arabiensis	RS	SS
	Maksegnit	Season 2 (After Rainy)	Wild	L_148	An. arabiensis	RR	SS
	Maksegnit	Season 2 (After Rainy)	Wild	L_149	An. arabiensis	RR	RS
	Maksegnit	Season 2 (After Rainy)	Wild	L_150	An. arabiensis	SS	SS
	Maksegnit	Season 2 (After Rainy)	Wild	L_151	An. arabiensis	RR	SS
	Maksegnit	Season 2 (After Rainy)	Wild	L_152	An. arabiensis	RR	RS
	Maksegnit	Season 2 (After Rainy)	Wild	L_153	An. arabiensis	SS	SS
	Maksegnit	Season 2 (After Rainy)	Wild	L_154	An. arabiensis	RS	RS
	Maksegnit	Season 2 (After Rainy)	Wild	L_155	An. arabiensis	RR	RR
	Maksegnit	Season 2 (After Rainy)	Wild	L_156	An. arabiensis	RR	SS
	Maksegnit	Season 2 (After Rainy)	Wild	L_157	An. arabiensis	RR	SS
	Maksegnit	Season 2 (After Rainy)	Wild	L_158	An. arabiensis	RR	SS
	Maksegnit	Season 2 (After Rainy)	Wild	L_159	An. arabiensis	RS	SS
	Maksegnit	Season 2 (After Rainy)	Wild	L_160	An. pharoensis	RR	SS
	Maksegnit	Season 2 (After Rainy)	Susceptible	L_161	An. arabiensis	RS	SS
	Maksegnit	Season 2 (After Rainy)	Susceptible	L_162	An. arabiensis	RR	RS
	Maksegnit	Season 2 (After Rainy)	Susceptible	L_163	An. arabiensis	RR	SS
	Maksegnit	Season 2 (After Rainy)	Susceptible	L_164	An. arabiensis	SS	SS
	Maksegnit	Season 2 (After Rainy)	Susceptible	L_165	An. arabiensis	SS	SS
	Maksegnit	Season 2 (After Rainy)	Susceptible	L_166	An. arabiensis	RS	SS
	Maksegnit	Season 2 (After Rainy)	Susceptible	L_167	An. arabiensis	SS	SS
	Maksegnit	Season 2 (After Rainy)	Susceptible	L_168	An. arabiensis	SS	SS
	Maksegnit	Season 2 (After Rainy)	Susceptible	L_169	An. arabiensis	SS	SS
	Maksegnit	Season 2 (After Rainy)	Susceptible	L_170	An. arabiensis	RR	SS
	Maksegnit	Season 2 (After Rainy)	Susceptible	L_171	An. arabiensis	SS	SS
	Maksegnit	Season 2 (After Rainy)	Susceptible	L_172	An. pharoensis	RS	SS
	Maksegnit	Season 2 (After Rainy)	Susceptible	L_173	An. arabiensis	RS	SS
	Maksegnit	Season 2 (After Rainy)	Susceptible	L_174	An. arabiensis	RS	SS
	Maksegnit	Season 2 (After Rainy)	Susceptible	L_175	An. arabiensis	RR	SS
	Maksegnit	Season 2 (After Rainy)	Susceptible	L_176	An. pharoensis	SS	SS
	Maksegnit	Season 2 (After Rainy)	Susceptible	L_177	An. arabiensis	RS	SS
	Maksegnit	Season 2 (After Rainy)	Susceptible	L_178	An. arabiensis	RS	SS
	Maksegnit	Season 2 (After Rainy)	Susceptible	L_179	An. pharoensis	RR	SS
	Maksegnit	Season 2 (After Rainy)	Susceptible	L_180	An. arabiensis	RR	SS
	Maksegnit	Season 2 (After Rainy)	Susceptible	L_181	An. arabiensis	RS	SS
	Maksegnit	Season 2 (After Rainy)	Susceptible	L_182	An. arabiensis	SS	SS
	Maksegnit	Season 2 (After Rainy)	Susceptible	L_183	An. arabiensis	SS	SS
	Maksegnit	Season 2 (After Rainy)	Susceptible	L_184	An. pharoensis	RS	SS
	Maksegnit	Season 2 (After Rainy)	Susceptible	L_185	An. arabiensis	RS	SS
	Maksegnit	Season 2 (After Rainy)	Susceptible	L_186	An. arabiensis	RR	SS
	Maksegnit	Season 2 (After Rainy)	Susceptible	L_187	An. arabiensis	RS	SS
	Maksegnit	Season 2 (After Rainy)	Susceptible	L_188	An. arabiensis	SS	SS
	Maksegnit	Season 2 (After Rainy)	Susceptible	L_189	An. arabiensis	SS	SS
	Maksegnit	Season 2 (After Rainy)	Susceptible	L_190	An. arabiensis	SS	SS
	Maksegnit	Season 2 (After Rainy)	Susceptible	L_191	An. arabiensis	SS	SS
	Maksegnit	Season 2 (After Rainy)	Susceptible	L_192	An. arabiensis	RS	SS
	Maksegnit	Season 2 (After Rainy)	Susceptible	L_193	An. arabiensis	SS	SS
	Maksegnit	Season 2 (After Rainy)	Susceptible	L_194	An. arabiensis	RR	SS
	Maksegnit	Season 2 (After Rainy)	Susceptible	L_195	An. pharoensis	RS	SS
	Maksegnit	Season 2 (After Rainy)	Susceptible	L_196	An. arabiensis	RR	SS
	Maksegnit	Season 2 (After Rainy)	Susceptible	L_197	An. arabiensis	SS	SS
	Maksegnit	Season 2 (After Rainy)	Susceptible	L_198	An. pharoensis	SS	SS
	Maksegnit	Season 2 (After Rainy)	Susceptible	L_199	An. pharoensis	SS	SS
	Maksegnit	Season 2 (After Rainy)	Susceptible	L_200	An. arabiensis	RR	SS
	Maksegnit	Season 2 (After Rainy)	Resistant	L_201	An. arabiensis	RR	SS
	Maksegnit	Season 2 (After Rainy)	Resistant	L_202	An. arabiensis	RR	SS
	Maksegnit	Season 2 (After Rainy)	Resistant	L_203	An. arabiensis	SS	SS
	Maksegnit	Season 2 (After Rainy)	Resistant	L_204	An. arabiensis	RS	SS
	Maksegnit	Season 2 (After Rainy)	Resistant	L_205	An. arabiensis	RS	SS
	Maksegnit	Season 2 (After Rainy)	Resistant	L_206	An. pharoensis	RS	SS
	Maksegnit	Season 2 (After Rainy)	Resistant	L_207	An. arabiensis	RR	SS
	Maksegnit	Season 2 (After Rainy)	Resistant	L_208	An. arabiensis	RR	SS
	Maksegnit	Season 2 (After Rainy)	Resistant	L_209	An. arabiensis	RR	SS
	Maksegnit	Season 2 (After Rainy)	Resistant	L_210	An. arabiensis	RR	SS
	Maksegnit	Season 2 (After Rainy)	Resistant	L_211	An. pharoensis	RR	SS
	Maksegnit	Season 2 (After Rainy)	Resistant	L_212	An. arabiensis	RR	SS
	Maksegnit	Season 2 (After Rainy)	Resistant	L_213	An. arabiensis	RS	SS
	Maksegnit	Season 2 (After Rainy)	Resistant	L_214	An. arabiensis	RS	SS
	Maksegnit	Season 2 (After Rainy)	Resistant	L_215	An. arabiensis	RR	SS
	Maksegnit	Season 2 (After Rainy)	Resistant	L_216	An. arabiensis	RS	SS
	Maksegnit	Season 2 (After Rainy)	Resistant	L_217	An. arabiensis	RS	SS
	Maksegnit	Season 2 (After Rainy)	Resistant	L_218	An. arabiensis	RR	NA
	Maksegnit	Season 2 (After Rainy)	Resistant	L_219	An. arabiensis	NA	NA
	Maksegnit	Season 2 (After Rainy)	Resistant	L_220	An. arabiensis	RR	SS
	Maksegnit	Season 2 (After Rainy)	Resistant	L_221	An. arabiensis	SS	SS
	Maksegnit	Season 2 (After Rainy)	Resistant	L_222	An. arabiensis	RR	SS
	Maksegnit	Season 2 (After Rainy)	Resistant	L_223	An. arabiensis	RR	SS
	Maksegnit	Season 2 (After Rainy)	Resistant	L_224	An. arabiensis	RR	SS
	Maksegnit	Season 2 (After Rainy)	Resistant	L_225	An. arabiensis	RS	SS
	Maksegnit	Season 2 (After Rainy)	Resistant	L_226	An. arabiensis	NA	NA
	Maksegnit	Season 2 (After Rainy)	Resistant	L_227	An. arabiensis	RR	SS
	Maksegnit	Season 2 (After Rainy)	Resistant	L_228	An. arabiensis	NA	NA
	Maksegnit	Season 2 (After Rainy)	Resistant	L_229	An. pharoensis	RR	SS
	Maksegnit	Season 2 (After Rainy)	Resistant	L_230	An. arabiensis	SS	SS
	Maksegnit	Season 2 (After Rainy)	Resistant	L_231	An. arabiensis	RR	SS
	Maksegnit	Season 2 (After Rainy)	Resistant	L_232	An. arabiensis	RR	SS
	Maksegnit	Season 2 (After Rainy)	Resistant	L_233	An. arabiensis	RR	SS
	Maksegnit	Season 2 (After Rainy)	Resistant	L_234	An. arabiensis	RR	SS
	Maksegnit	Season 2 (After Rainy)	Resistant	L_235	An. arabiensis	RR	SS
	Maksegnit	Season 2 (After Rainy)	Resistant	L_236	An. arabiensis	RR	SS
	Maksegnit	Season 2 (After Rainy)	Resistant	L_237	An. arabiensis	RS	SS
	Maksegnit	Season 2 (After Rainy)	Resistant	L_238	An. arabiensis	RR	SS
	Maksegnit	Season 2 (After Rainy)	Resistant	L_239	An. arabiensis	RR	SS
	Maksegnit	Season 2 (After Rainy)	Resistant	L_240	An. arabiensis	RR	SS
	Gendawuha	Season 1 (Rainy)	Wild	L_241	An. arabiensis	RS	SS
	Gendawuha	Season 1 (Rainy)	Wild	L_242	An. arabiensis	RR	SS
	Gendawuha	Season 1 (Rainy)	Wild	L_243	An. arabiensis	RS	SS
	Gendawuha	Season 1 (Rainy)	Wild	L_244	An. arabiensis	RS	SS
	Gendawuha	Season 1 (Rainy)	Wild	L_245	An. arabiensis	RS	SS
	Gendawuha	Season 1 (Rainy)	Wild	L_246	An. arabiensis	RS	SS
	Gendawuha	Season 1 (Rainy)	Wild	L_247	An. arabiensis	RS	SS
	Gendawuha	Season 1 (Rainy)	Wild	L_248	An. arabiensis	RS	SS
	Gendawuha	Season 1 (Rainy)	Wild	L_249	An. arabiensis	RS	SS
	Gendawuha	Season 1 (Rainy)	Wild	L_250	An. arabiensis	RS	SS
	Gendawuha	Season 1 (Rainy)	Wild	L_251	An. arabiensis	SS	SS
	Gendawuha	Season 1 (Rainy)	Wild	L_252	An. arabiensis	SS	SS
	Gendawuha	Season 1 (Rainy)	Wild	L_253	An. pharoensis	RS	SS
	Gendawuha	Season 1 (Rainy)	Wild	L_254	An. arabiensis	RS	SS
	Gendawuha	Season 1 (Rainy)	Wild	L_255	An. arabiensis	RR	SS
	Gendawuha	Season 1 (Rainy)	Wild	L_256	An. arabiensis	RS	SS
	Gendawuha	Season 1 (Rainy)	Wild	L_257	An. arabiensis	SS	SS
	Gendawuha	Season 1 (Rainy)	Wild	L_258	An. arabiensis	RR	NA
	Gendawuha	Season 1 (Rainy)	Wild	L_259	An. arabiensis	RR	SS
	Gendawuha	Season 1 (Rainy)	Wild	L_260	An. arabiensis	RS	SS
	Gendawuha	Season 1 (Rainy)	Wild	L_261	An. arabiensis	SS	SS
	Gendawuha	Season 1 (Rainy)	Wild	L_262	An. pharoensis	RR	SS
	Gendawuha	Season 1 (Rainy)	Wild	L_263	An. arabiensis	RR	SS
	Gendawuha	Season 1 (Rainy)	Wild	L_264	An. arabiensis	RS	SS
	Gendawuha	Season 1 (Rainy)	Wild	L_265	An. arabiensis	RS	SS
	Gendawuha	Season 1 (Rainy)	Wild	L_266	An. arabiensis	SS	SS
	Gendawuha	Season 1 (Rainy)	Wild	L_267	An. arabiensis	SS	SS
	Gendawuha	Season 1 (Rainy)	Wild	L_268	An. arabiensis	RS	NA
	Gendawuha	Season 1 (Rainy)	Wild	L_269	An. arabiensis	SS	SS
	Gendawuha	Season 1 (Rainy)	Wild	L_270	An. arabiensis	RR	SS
	Gendawuha	Season 1 (Rainy)	Wild	L_271	An. arabiensis	SS	SS
	Gendawuha	Season 1 (Rainy)	Wild	L_272	An. arabiensis	SS	SS
	Gendawuha	Season 1 (Rainy)	Wild	L_273	An. arabiensis	RS	SS
	Gendawuha	Season 1 (Rainy)	Wild	L_274	An. pharoensis	RS	SS
	Gendawuha	Season 1 (Rainy)	Wild	L_275	An. arabiensis	SS	SS
	Gendawuha	Season 1 (Rainy)	Wild	L_276	An. arabiensis	SS	SS
	Gendawuha	Season 1 (Rainy)	Wild	L_277	An. arabiensis	SS	SS
	Gendawuha	Season 1 (Rainy)	Wild	L_278	An. arabiensis	RR	NA
	Gendawuha	Season 1 (Rainy)	Wild	L_279	An. arabiensis	SS	SS
	Gendawuha	Season 1 (Rainy)	Wild	L_280	An. arabiensis	SS	SS
	Gendawuha	Season 1 (Rainy)	Susceptible	L_281	An. arabiensis	RS	SS
	Gendawuha	Season 1 (Rainy)	Susceptible	L_282	An. arabiensis	SS	SS
	Gendawuha	Season 1 (Rainy)	Susceptible	L_283	An. arabiensis	SS	SS
	Gendawuha	Season 1 (Rainy)	Susceptible	L_284	An. arabiensis	RR	SS
	Gendawuha	Season 1 (Rainy)	Susceptible	L_285	An. arabiensis	SS	SS
	Gendawuha	Season 1 (Rainy)	Susceptible	L_286	An. arabiensis	RS	SS
	Gendawuha	Season 1 (Rainy)	Susceptible	L_287	An. arabiensis	RS	SS
	Gendawuha	Season 1 (Rainy)	Susceptible	L_288	An. arabiensis	SS	SS
	Gendawuha	Season 1 (Rainy)	Susceptible	L_289	An. arabiensis	SS	SS
	Gendawuha	Season 1 (Rainy)	Susceptible	L_290	An. arabiensis	SS	SS
	Gendawuha	Season 1 (Rainy)	Susceptible	L_291	An. arabiensis	RS	SS
	Gendawuha	Season 1 (Rainy)	Susceptible	L_292	An. arabiensis	SS	NA
	Gendawuha	Season 1 (Rainy)	Susceptible	L_293	An. arabiensis	RS	SS
	Gendawuha	Season 1 (Rainy)	Susceptible	L_294	An. arabiensis	SS	SS
	Gendawuha	Season 1 (Rainy)	Susceptible	L_295	An. arabiensis	SS	SS
	Gendawuha	Season 1 (Rainy)	Susceptible	L_296	An. arabiensis	RS	SS
	Gendawuha	Season 1 (Rainy)	Susceptible	L_297	An. arabiensis	SS	SS
	Gendawuha	Season 1 (Rainy)	Susceptible	L_298	An. arabiensis	SS	NA
	Gendawuha	Season 1 (Rainy)	Susceptible	L_299	An. arabiensis	SS	SS
	Gendawuha	Season 1 (Rainy)	Susceptible	L_300	An. arabiensis	SS	SS
	Gendawuha	Season 1 (Rainy)	Susceptible	L_301	An. arabiensis	SS	SS
	Gendawuha	Season 1 (Rainy)	Susceptible	L_302	An. arabiensis	SS	SS
	Gendawuha	Season 1 (Rainy)	Susceptible	L_303	An. arabiensis	SS	NA
	Gendawuha	Season 1 (Rainy)	Susceptible	L_304	An. arabiensis	RS	SS
	Gendawuha	Season 1 (Rainy)	Susceptible	L_305	An. arabiensis	SS	SS
	Gendawuha	Season 1 (Rainy)	Susceptible	L_306	An. arabiensis	SS	SS
	Gendawuha	Season 1 (Rainy)	Susceptible	L_307	An. arabiensis	SS	SS
	Gendawuha	Season 1 (Rainy)	Susceptible	L_308	An. arabiensis	SS	SS
	Gendawuha	Season 1 (Rainy)	Susceptible	L_309	An. arabiensis	SS	SS
	Gendawuha	Season 1 (Rainy)	Susceptible	L_310	An. arabiensis	SS	SS
	Gendawuha	Season 1 (Rainy)	Susceptible	L_311	An. arabiensis	SS	SS
	Gendawuha	Season 1 (Rainy)	Susceptible	L_312	An. arabiensis	SS	NA
	Gendawuha	Season 1 (Rainy)	Susceptible	L_313	An. arabiensis	SS	NA
	Gendawuha	Season 1 (Rainy)	Susceptible	L_314	An. arabiensis	RS	SS
	Gendawuha	Season 1 (Rainy)	Susceptible	L_315	An. arabiensis	SS	SS
	Gendawuha	Season 1 (Rainy)	Susceptible	L_316	An. arabiensis	SS	SS
	Gendawuha	Season 1 (Rainy)	Susceptible	L_317	An. arabiensis	SS	SS
	Gendawuha	Season 1 (Rainy)	Susceptible	L_318	An. arabiensis	SS	SS
	Gendawuha	Season 1 (Rainy)	Susceptible	L_319	An. arabiensis	SS	SS
	Gendawuha	Season 1 (Rainy)	Susceptible	L_320	An. arabiensis	RS	SS
	Gendawuha	Season 1 (Rainy)	Resistant	L_321	An. arabiensis	SS	SS
	Gendawuha	Season 1 (Rainy)	Resistant	L_322	An. arabiensis	RR	SS
	Gendawuha	Season 1 (Rainy)	Resistant	L_323	An. arabiensis	SS	SS
	Gendawuha	Season 1 (Rainy)	Resistant	L_324	An. arabiensis	SS	SS
	Gendawuha	Season 1 (Rainy)	Resistant	L_325	An. arabiensis	SS	SS
	Gendawuha	Season 1 (Rainy)	Resistant	L_326	An. arabiensis	SS	SS
	Gendawuha	Season 1 (Rainy)	Resistant	L_327	An. arabiensis	SS	SS
	Gendawuha	Season 1 (Rainy)	Resistant	L_328	An. arabiensis	RS	SS
	Gendawuha	Season 1 (Rainy)	Resistant	L_329	An. arabiensis	RS	SS
	Gendawuha	Season 1 (Rainy)	Resistant	L_330	An. arabiensis	SS	SS
	Gendawuha	Season 1 (Rainy)	Resistant	L_331	An. arabiensis	SS	SS
	Gendawuha	Season 1 (Rainy)	Resistant	L_332	An. arabiensis	SS	SS
	Gendawuha	Season 1 (Rainy)	Resistant	L_333	An. arabiensis	RS	SS
	Gendawuha	Season 1 (Rainy)	Resistant	L_334	An. arabiensis	SS	SS
	Gendawuha	Season 1 (Rainy)	Resistant	L_335	An. arabiensis	RS	SS
	Gendawuha	Season 1 (Rainy)	Resistant	L_336	An. arabiensis	SS	SS
	Gendawuha	Season 1 (Rainy)	Resistant	L_337	An. arabiensis	RR	SS
	Gendawuha	Season 1 (Rainy)	Resistant	L_338	An. arabiensis	RS	SS
	Gendawuha	Season 1 (Rainy)	Resistant	L_339	An. arabiensis	SS	SS
	Gendawuha	Season 1 (Rainy)	Resistant	L_340	An. arabiensis	SS	SS
	Gendawuha	Season 1 (Rainy)	Resistant	L_341	An. arabiensis	SS	SS
	Gendawuha	Season 1 (Rainy)	Resistant	L_342	An. arabiensis	SS	SS
	Gendawuha	Season 1 (Rainy)	Resistant	L_343	An. arabiensis	RR	NA
	Gendawuha	Season 1 (Rainy)	Resistant	L_344	An. arabiensis	RR	NA
	Gendawuha	Season 1 (Rainy)	Resistant	L_345	An. arabiensis	RS	SS
	Gendawuha	Season 1 (Rainy)	Resistant	L_346	An. arabiensis	SS	SS
	Gendawuha	Season 1 (Rainy)	Resistant	L_347	An. arabiensis	NA	NA
	Gendawuha	Season 1 (Rainy)	Resistant	L_348	An. arabiensis	NA	NA
	Gendawuha	Season 1 (Rainy)	Resistant	L_349	An. arabiensis	RS	SS
	Gendawuha	Season 1 (Rainy)	Resistant	L_350	An. arabiensis	NA	NA
	Gendawuha	Season 1 (Rainy)	Resistant	L_351	An. arabiensis	SS	NA
	Gendawuha	Season 1 (Rainy)	Resistant	L_352	An. arabiensis	SS	SS
	Gendawuha	Season 1 (Rainy)	Resistant	L_353	An. arabiensis	NA	NA
	Gendawuha	Season 1 (Rainy)	Resistant	L_354	An. arabiensis	SS	SS
	Gendawuha	Season 1 (Rainy)	Resistant	L_355	An. arabiensis	RS	SS
	Gendawuha	Season 1 (Rainy)	Resistant	L_356	An. arabiensis	SS	SS
	Gendawuha	Season 1 (Rainy)	Resistant	L_357	An. arabiensis	SS	SS
	Gendawuha	Season 1 (Rainy)	Resistant	L_358	An. arabiensis	RR	SS
	Gendawuha	Season 1 (Rainy)	Resistant	L_359	An. pharoensis	SS	NA
	Gendawuha	Season 1 (Rainy)	Resistant	L_360	An. stephensi	RS	SS
	Gendawuha	Season 2 (After Rainy)	Wild	L_361	An. arabiensis	SS	SS
	Gendawuha	Season 2 (After Rainy)	Wild	L_362	An. arabiensis	RS	SS
	Gendawuha	Season 2 (After Rainy)	Wild	L_363	An. arabiensis	SS	SS
	Gendawuha	Season 2 (After Rainy)	Wild	L_364	An. arabiensis	RS	SS
	Gendawuha	Season 2 (After Rainy)	Wild	L_365	An. arabiensis	RS	SS
	Gendawuha	Season 2 (After Rainy)	Wild	L_366	An. arabiensis	SS	SS
	Gendawuha	Season 2 (After Rainy)	Wild	L_367	An. arabiensis	RS	SS
	Gendawuha	Season 2 (After Rainy)	Wild	L_368	An. arabiensis	SS	SS
	Gendawuha	Season 2 (After Rainy)	Wild	L_369	An. arabiensis	SS	SS
	Gendawuha	Season 2 (After Rainy)	Wild	L_370	An. arabiensis	SS	SS
	Gendawuha	Season 2 (After Rainy)	Wild	L_371	An. arabiensis	SS	SS
	Gendawuha	Season 2 (After Rainy)	Wild	L_372	An. arabiensis	SS	SS
	Gendawuha	Season 2 (After Rainy)	Wild	L_373	An. arabiensis	SS	SS
	Gendawuha	Season 2 (After Rainy)	Wild	L_374	An. arabiensis	SS	SS
	Gendawuha	Season 2 (After Rainy)	Wild	L_375	An. arabiensis	SS	SS
	Gendawuha	Season 2 (After Rainy)	Wild	L_376	An. arabiensis	SS	SS
	Gendawuha	Season 2 (After Rainy)	Wild	L_377	An. arabiensis	RS	SS
	Gendawuha	Season 2 (After Rainy)	Wild	L_378	An. arabiensis	RS	NA
	Gendawuha	Season 2 (After Rainy)	Wild	L_379	An. arabiensis	RS	SS
	Gendawuha	Season 2 (After Rainy)	Wild	L_380	An. arabiensis	SS	SS
	Gendawuha	Season 2 (After Rainy)	Wild	L_381	An. arabiensis	RR	SS
	Gendawuha	Season 2 (After Rainy)	Wild	L_382	An. arabiensis	SS	NA
	Gendawuha	Season 2 (After Rainy)	Wild	L_383	An. arabiensis	SS	SS
	Gendawuha	Season 2 (After Rainy)	Wild	L_384	An. arabiensis	SS	SS
	Gendawuha	Season 2 (After Rainy)	Wild	L_385	An. stephensi	RS	RS
	Gendawuha	Season 2 (After Rainy)	Wild	L_386	An. arabiensis	NA	NA
	Gendawuha	Season 2 (After Rainy)	Wild	L_387	An. arabiensis	SS	NA
	Gendawuha	Season 2 (After Rainy)	Wild	L_388	An. arabiensis	RS	SS
	Gendawuha	Season 2 (After Rainy)	Wild	L_389	An. arabiensis	SS	SS
	Gendawuha	Season 2 (After Rainy)	Wild	L_390	An. arabiensis	SS	NA
	Gendawuha	Season 2 (After Rainy)	Wild	L_391	An. arabiensis	SS	SS
	Gendawuha	Season 2 (After Rainy)	Wild	L_392	An. arabiensis	SS	SS
	Gendawuha	Season 2 (After Rainy)	Wild	L_393	An. arabiensis	SS	SS
	Gendawuha	Season 2 (After Rainy)	Wild	L_394	An. arabiensis	SS	SS
	Gendawuha	Season 2 (After Rainy)	Wild	L_395	An. arabiensis	SS	SS
	Gendawuha	Season 2 (After Rainy)	Wild	L_396	An. arabiensis	RS	SS
	Gendawuha	Season 2 (After Rainy)	Wild	L_397	An. arabiensis	RS	SS
	Gendawuha	Season 2 (After Rainy)	Wild	L_398	An. arabiensis	SS	NA
	Gendawuha	Season 2 (After Rainy)	Wild	L_399	An. arabiensis	NA	NA
	Gendawuha	Season 2 (After Rainy)	Wild	L_400	An. arabiensis	SS	SS
	Gendawuha	Season 2 (After Rainy)	Susceptible	L_401	An. pharoensis	SS	SS
	Gendawuha	Season 2 (After Rainy)	Susceptible	L_402	An. arabiensis	SS	SS
	Gendawuha	Season 2 (After Rainy)	Susceptible	L_403	An. arabiensis	RS	SS
	Gendawuha	Season 2 (After Rainy)	Susceptible	L_404	An. arabiensis	RS	SS
	Gendawuha	Season 2 (After Rainy)	Susceptible	L_405	An. arabiensis	SS	SS
	Gendawuha	Season 2 (After Rainy)	Susceptible	L_406	An. arabiensis	SS	SS
	Gendawuha	Season 2 (After Rainy)	Susceptible	L_407	An. arabiensis	NA	NA
	Gendawuha	Season 2 (After Rainy)	Susceptible	L_408	An. arabiensis	SS	SS
	Gendawuha	Season 2 (After Rainy)	Susceptible	L_409	An. arabiensis	SS	SS
	Gendawuha	Season 2 (After Rainy)	Susceptible	L_410	An. arabiensis	SS	SS
	Gendawuha	Season 2 (After Rainy)	Susceptible	L_411	An. arabiensis	RS	SS
	Gendawuha	Season 2 (After Rainy)	Susceptible	L_412	An. arabiensis	SS	SS
	Gendawuha	Season 2 (After Rainy)	Susceptible	L_413	An. pharoensis	NA	NA
	Gendawuha	Season 2 (After Rainy)	Susceptible	L_414	An. arabiensis	RS	SS
	Gendawuha	Season 2 (After Rainy)	Susceptible	L_415	An. arabiensis	NA	SS
	Gendawuha	Season 2 (After Rainy)	Susceptible	L_416	An. arabiensis	NA	SS
	Gendawuha	Season 2 (After Rainy)	Susceptible	L_417	An. arabiensis	SS	SS
	Gendawuha	Season 2 (After Rainy)	Susceptible	L_418	An. arabiensis	SS	SS
	Gendawuha	Season 2 (After Rainy)	Susceptible	L_419	An. arabiensis	SS	SS
	Gendawuha	Season 2 (After Rainy)	Susceptible	L_420	An. arabiensis	NA	NA
	Gendawuha	Season 2 (After Rainy)	Susceptible	L_421	An. arabiensis	NA	NA
	Gendawuha	Season 2 (After Rainy)	Susceptible	L_422	An. arabiensis	SS	SS
	Gendawuha	Season 2 (After Rainy)	Susceptible	L_423	An. arabiensis	SS	SS
	Gendawuha	Season 2 (After Rainy)	Susceptible	L_424	An. arabiensis	SS	SS
	Gendawuha	Season 2 (After Rainy)	Susceptible	L_425	An. arabiensis	SS	SS
	Gendawuha	Season 2 (After Rainy)	Susceptible	L_426	An. pharoensis	NA	NA
	Gendawuha	Season 2 (After Rainy)	Susceptible	L_427	An. pharoensis	SS	SS
	Gendawuha	Season 2 (After Rainy)	Susceptible	L_428	An. arabiensis	SS	SS
	Gendawuha	Season 2 (After Rainy)	Susceptible	L_429	An. arabiensis	NA	SS
	Gendawuha	Season 2 (After Rainy)	Susceptible	L_430	An. arabiensis	SS	SS
	Gendawuha	Season 2 (After Rainy)	Susceptible	L_431	An. arabiensis	SS	SS
	Gendawuha	Season 2 (After Rainy)	Susceptible	L_432	An. arabiensis	NA	NA
	Gendawuha	Season 2 (After Rainy)	Susceptible	L_433	An. arabiensis	SS	SS
	Gendawuha	Season 2 (After Rainy)	Susceptible	L_434	An. arabiensis	RS	SS
	Gendawuha	Season 2 (After Rainy)	Susceptible	L_435	An. pharoensis	NA	NA
	Gendawuha	Season 2 (After Rainy)	Susceptible	L_436	An. pharoensis	RS	SS
	Gendawuha	Season 2 (After Rainy)	Susceptible	L_437	An. arabiensis	SS	SS
	Gendawuha	Season 2 (After Rainy)	Susceptible	L_438	An. arabiensis	NA	NA
	Gendawuha	Season 2 (After Rainy)	Susceptible	L_439	An. stephensi	SS	SS
	Gendawuha	Season 2 (After Rainy)	Susceptible	L_440	An. arabiensis	RS	SS
	Gendawuha	Season 2 (After Rainy)	Resistant	L_441	An. arabiensis	RS	SS
	Gendawuha	Season 2 (After Rainy)	Resistant	L_442	An. arabiensis	RS	SS
	Gendawuha	Season 2 (After Rainy)	Resistant	L_443	An. arabiensis	RS	SS
	Gendawuha	Season 2 (After Rainy)	Resistant	L_444	An. arabiensis	RS	SS
	Gendawuha	Season 2 (After Rainy)	Resistant	L_445	An. arabiensis	SS	SS
	Gendawuha	Season 2 (After Rainy)	Resistant	L_446	An. arabiensis	SS	SS
	Gendawuha	Season 2 (After Rainy)	Resistant	L_447	An. arabiensis	RR	SS
	Gendawuha	Season 2 (After Rainy)	Resistant	L_448	An. arabiensis	RS	SS
	Gendawuha	Season 2 (After Rainy)	Resistant	L_449	An. arabiensis	RS	SS
	Gendawuha	Season 2 (After Rainy)	Resistant	L_450	An. arabiensis	SS	SS
	Gendawuha	Season 2 (After Rainy)	Resistant	L_451	An. arabiensis	RS	SS
	Gendawuha	Season 2 (After Rainy)	Resistant	L_452	An. arabiensis	SS	SS
	Gendawuha	Season 2 (After Rainy)	Resistant	L_453	An. arabiensis	SS	SS
	Gendawuha	Season 2 (After Rainy)	Resistant	L_454	An. arabiensis	SS	SS
	Gendawuha	Season 2 (After Rainy)	Resistant	L_455	An. arabiensis	SS	SS
	Gendawuha	Season 2 (After Rainy)	Resistant	L_456	An. arabiensis	RR	SS
	Gendawuha	Season 2 (After Rainy)	Resistant	L_457	An. arabiensis	RS	SS
	Gendawuha	Season 2 (After Rainy)	Resistant	L_458	An. arabiensis	RR	NA
	Gendawuha	Season 2 (After Rainy)	Resistant	L_459	An. arabiensis	RR	SS
	Gendawuha	Season 2 (After Rainy)	Resistant	L_460	An. arabiensis	RR	SS
	Gendawuha	Season 2 (After Rainy)	Resistant	L_461	An. arabiensis	RS	SS
	Gendawuha	Season 2 (After Rainy)	Resistant	L_462	An. arabiensis	RS	SS
	Gendawuha	Season 2 (After Rainy)	Resistant	L_463	An. arabiensis	SS	SS
	Gendawuha	Season 2 (After Rainy)	Resistant	L_464	An. arabiensis	RS	SS
	Gendawuha	Season 2 (After Rainy)	Resistant	L_465	An. arabiensis	SS	SS
	Gendawuha	Season 2 (After Rainy)	Resistant	L_466	An. arabiensis	SS	SS
	Gendawuha	Season 2 (After Rainy)	Resistant	L_467	An. arabiensis	RS	SS
	Gendawuha	Season 2 (After Rainy)	Resistant	L_468	An. arabiensis	SS	SS
	Gendawuha	Season 2 (After Rainy)	Resistant	L_469	An. arabiensis	RS	SS
	Gendawuha	Season 2 (After Rainy)	Resistant	L_470	An. arabiensis	RS	SS
	Gendawuha	Season 2 (After Rainy)	Resistant	L_471	An. arabiensis	SS	SS
	Gendawuha	Season 2 (After Rainy)	Resistant	L_472	An. arabiensis	RS	SS
	Gendawuha	Season 2 (After Rainy)	Resistant	L_473	An. arabiensis	SS	SS
	Gendawuha	Season 2 (After Rainy)	Resistant	L_474	An. arabiensis	RS	SS
	Gendawuha	Season 2 (After Rainy)	Resistant	L_475	An. arabiensis	RS	SS
	Gendawuha	Season 2 (After Rainy)	Resistant	L_476	An. arabiensis	RR	SS
	Gendawuha	Season 2 (After Rainy)	Resistant	L_477	An. arabiensis	SS	SS
	Gendawuha	Season 2 (After Rainy)	Resistant	L_478	An. arabiensis	RS	SS
	Gendawuha	Season 2 (After Rainy)	Resistant	L_479	An. arabiensis	RS	SS
	Gendawuha	Season 2 (After Rainy)	Resistant	L_480	An. arabiensis	RS	SS
