# Supplementary material for: Seasonal variation in species composition, deltamethrin susceptibility, and kdr mutations in anopheles mosquitoes in Northwest Ethiopia
Source: PLoS One. 2026 Jun 5;21(6):e0350942. doi: 10.1371/journal.pone.0350942 (PMC13240861; doi:10.1371/journal.pone.0350942)
Supplement: S2 Data — Spreadsheet containing the processed values, frequencies, and totals used to build Figs 2, 3, and 4. (XLSX) [file pone.0350942.s006.xlsx]

## Sheet: Sheet1
			Fig 2B. The values used to build graphs for species composition frequency by season and site for field collected adult
				Maksegnit			Gendawuha
			Species	Rainy	After rainy	Total	Rainy	After rainy	Total
			An. arabiensis	39	39	78	37	39	76
			An. pharoensis	1	1	2	3	0	3
			An. stephensi	0	0	0	0	1	1
			Fig 2C. The values used to build graphs for phenotypically susceptible mosquitoes after exposure to deltamethrin species frequency
			Species	Maksegnit			Gendawuha
				Rainy	After rainy	Total	Rainy	After rainy	Total
			An. arabiensis	33	33	66	40	33	73
			An. pharoensis	7	7	14	0	6	6
			An. stephensi	0	0	0	0	1	1
			Fig 2D. The values used to build graphs for phenotypically resistant mosquitoes after exposure to deltamethrin species frequency
			Species	Maksegnit			Gendawuha
				Rainy	After rainy	Total	Rainy	After rainy	Total
			An. arabiensis	39	37	76	38	40	78
			An. pharoensis	1	3	4	1	0	1
			An. stephensi	0	0	0	1	0	1
			Fig 3: The values used to build for Distribution of L1014F and L1014S kdr allele frequencies among field-collected, phenotypically susceptible, and phenotypically resistant Anopheles mosquito groups in Northwest Ethiopia.
				Wild adult	Susceptible	Resistant	Total
			L1014F +Ve	61.4	45.8	67.8	58.3
			L1014F -ve	38.7	54.2	32.2	41.7
			L1014S +ve	12.3	5.6	7.6	8.4
			L1014S -ve	87.7	94.4	92.4	91.6
			Fig 4A- The values used to build for graphs L1014F Mutation Frequency
			Genotypes	Maksegnit			Gendawuha
				Rainy	After rainy	Total	Rainy	After rainy	Total
			RR	26	48	74	14	7	21
			RS	62	41	103	36	37	73
			SS	32	27	59	66	63	129
			Fig 4B.The values used to build for graphs L1014S Mutation Frequency
			Genotypes	Maksegnit			Gendawuha
				Rainy	After rainy	Total	Rainy	After rainy	Total
			RR	7	2	9	0	0	0
			RS	25	5	30	0	0	0
			SS	117	111	228	104	114	218
				Wild adult	Susceptible	Resistant	Total
			L1014F +Ve	61.4	45.8	67.8	58.3
			L1014F -ve	38.7	54.2	32.2	41.7
			L1014S +ve	12.3	5.6	7.6	8.4
			L1014S -ve	87.7	94.4	92.4	91.6
